# Supplementary material for: Radiosensitization of Breast Cancer Cells with a 2-Methoxyestradiol Analogue Affects DNA Damage and Repair Signaling In Vitro
Source: Int J Mol Sci. 2023 Feb 10;24(4):3592. doi: 10.3390/ijms24043592 (PMC9965329; doi:10.3390/ijms24043592)
Supplement: Supplementary file 1 [file ijms-24-03592-s001.zip]

Archive with 1 entries (1 files):
- ijms-2132226-supplementary.pdf
